# Supplementary material for: Development of Quantum Dot (QD) Based Color Converters for Multicolor Display
Source: Nanomaterials (Basel). 2021 Apr 23;11(5):1089. doi: 10.3390/nano11051089 (PMC8145343; doi:10.3390/nano11051089)
Supplement: Supplementary file 1 [file nanomaterials-11-01089-s001.zip]

Archive with 1 entries (1 files):
- nanomaterials-1137038-supplementary.pdf
